# Supplementary material for: Hybrid Zn-β-Aminoporphyrin–Carbon Nanotubes: Pyrrolidine and Direct Covalent Linkage Recognition, and Multiple-Photo Response
Source: Molecules. 2023 Nov 5;28(21):7438. doi: 10.3390/molecules28217438 (PMC10649226; doi:10.3390/molecules28217438)
Supplement: Supplementary file 1 [file molecules-28-07438-s001.zip]

Archive with 1 entries (1 files):
- molecules-2642047-supplementary.pdf
